# Supplementary material for: Evaluation of the Expression and Localization of the Multifunctional Protein CacyBP/SIP and Elements of the MAPK Signaling Pathway in the Adrenal Glands of Rats with Primary and Secondary Hypertension
Source: Int J Mol Sci. 2023 Dec 20;25(1):84. doi: 10.3390/ijms25010084 (PMC10779320; doi:10.3390/ijms25010084)
Supplement: Supplementary file 1 [file ijms-25-00084-s001.zip]

Archive with 1 entries (1 files):
- ijms-2747725-supplementary.pdf
